# Supplementary material for: Mitochondrial serine protease Omi/HtrA2 accentuates brain ischemia/reperfusion injury in rats and oxidative stress injury in vitro by modulating mitochondrial stress proteins CHOP and ClpP and physically interacting with mitochondrial fusion protein OPA1
Source: Bioengineered. 2020 Oct 4;11(1):1058–70. doi: 10.1080/21655979.2020.1822105 (PMC8291814; doi:10.1080/21655979.2020.1822105)
Supplement: Supplemental Material [file KBIE_A_1822105_SM4540.zip]

Archive with 2 entries (2 files):
- Supplementary figure legends.docx
- Supplementary_figure_1.tif
